# Supplementary material for: Promiscuity of response regulators for thioredoxin steers bacterial virulence
Source: Nat Commun. 2022 Oct 20;13:6210. doi: 10.1038/s41467-022-33983-6 (PMC9584953; doi:10.1038/s41467-022-33983-6)
Supplement: Supplementary file 4 — Source Data file [file 41467_2022_33983_MOESM4_ESM.xlsx]

## Sheet: Fig 1B
			pUT18-trxA								pUT18-trxA C33A C36A
pKTN-	ssrB	355.105	298.854	375.347	401.695	339.83	359.137			490.614	490.614	777.286	777.778	245.307	245.307	388.643	388.889
	rpoA	35.5155	34.4553	28.4091	31.8736	18.009	18.009			67.4746	67.4746	58.6756	59.5138	33.7373	33.7373	29.3378	29.7569
	ompR	277.498	223.946	299.94	314.081	307.267	359.137			617.31	610.374	535.459	518.367	308.655	305.187	267.73	259.184
	pdhR	428.743	492.032	561.543	562.172	214.371	246.016	280.772	281.086	647.491	646.675	591.261	592.319	323.745	323.337	295.631	296.159
	phoP	741.508	746.78	546.265	558.089	370.754	373.39	273.133	279.045	610.977	612.994	443.864	446.102	305.488	306.497	221.932	223.051
	yjfQ	269.212	345.502	446.775	410.966	454.608	457.841			699.045	682.803	751.359	746.943	349.522	341.401	375.679	373.471
	galS	254.723	268.372	211.563	274.403	358.206	363.091			683.809	685.079	781.522	802.174	341.905	342.54	390.761	401.087
	fruR	513.564	513.564	613.474	584.253	914.297	818.859			887.745	887.255	833.717	902.81	443.873	443.627	416.859	451.405
	gntR	306.564	345.437	287.685	331.542	369.521	367.201			574.616	651.061	406.815	372.045	287.308	325.53	203.407	186.022

## Sheet: Fig 3C
	TrxA							TrxA A94D L95D
	GST-OmpR conc (mM)		mean	STD	n			GST-OmpR conc (mM)		mean	STD	n
	8.25e-05		843.606	1.37072	2			8.25e-05		913.053	0.37119	2
	4.13e-05		840.116	0.18325	2			4.13e-05		913.589	0.11788	2
	2.06e-05		838.148	0.54266	2			2.06e-05		914.325	1.73467	2
	1.03e-05		834.07	1.04513	2			1.03e-05		912.375	0.37746	2
	5.16e-06		831.89	0.28426	2			5.16e-06		910.787	0.44337	2
	2.58e-06		832.001	0.83931	2			2.58e-06		910.556	0.95976	2
	1.29e-06		831.63	0.85028	2			1.29e-06		911.509	0.20733	2
	6.45e-07		831.594	0.35815	2			6.45e-07		910.095	0.62842	2
	3.22e-07		832.557	0	2			3.22e-07		909.469	0.06267	2
	1.61e-07		831.696	0.35663	2			1.61e-07		909.515	1.20064	2
	8.06e-08		832.846	1.38334	2			8.06e-08		909.264	0.17201	2
	4.03e-08		832.778	1.03734	2			4.03e-08		908.447	0.88625	2
	2.01e-08		832.139	0.42609	2			2.01e-08		908.732	0.2824	2
	1.01e-08		832.524	0.36546	2			1.01e-08		907.887	0.42934	2
	5.04e-09		833.138	0.75496	2			5.04e-09		907.959	0.13903	2
	2.52e-09		832.699	1.68411	2			2.52e-09		906.947	0.36756	2

## Sheet: Fig 3D
			pKT25-ompR
pUT18C-	control		11.84	11.26	6.98	9.43	5.65	5.53
	TrxA		41.92	43.57	44.55	47.33	54.03	50.91
	TrxA R74D		30.56	30.56	30.25	29.39	20	22.66	25.81	31.56
	TrxA G75D		18.19	12.15	7.55	9.45	25.41	27.15
	TrxA G93D		23.82	21.53	28.29	25.11	11.59	13.38
	TrxA A94D L95D		11.78	9.51	16.67	16.85	24.5	22.01
			pKT25-phoP
pUT18C-	control		9.82	11.74	11.55	8.2	3.96
	TrxA		47.08	44.87	50.17	75.45	74.24	53.57	47.12	57.52
	TrxA R74D		28.1	21.67	26.13	24.46
	TrxA G75D		26.3021	16.7523	24.7576	16.4392
	TrxA G93D		30.87	24.13	20.15	21.13	31.42
	TrxA A94D L95D		34.1	17.6	25.71	13.22
			pKT25-ssrB
pUT18C-	control		13.4499	7.68787	8.60303	9.82	11.74	11.55	8.2	3.96
	TrxA		73.7619	69.1409	67.0944	68.64	65.33	70.83	71.97	73.91
	TrxA R74D		27.33	21.41	30.14	36.49	37.19
	TrxA G75D		21.0332	25.0588	25.5502	48.1369	21.26
	TrxA G93D		26.293	24.1147	23.095	27.25	22.65
	TrxA A94D L95D		19.8382	24.3547	23.7807	34.18	19.97

## Sheet: Fig 4A
			T0																T18
WT			1600	1700	2000	2400	2400	2400	2300	2200	1900	2300	1900	1700	4600	3800	3400	2100	170000	150000	150000	140000	180000	180000	200000	190000	220000	190000	150000	150000	160000	150000	140000	170000
ΔtrxA			2000	2200	1900	1800	1600	1600	2500	2200	2100	1300	1500	1100	2600	3000	2200	2100	25000	23000	22000	23000	26000	27000	10000	12000	12000	14000	22000	18000	24000	28000	29000	31000
ΔtrxA pTRXA			1500	1700	1500	2200	2200	3000	2700	2600	2600	3400	3400	3000	2200	2000	1800	8000	110000	90000	120000	110000	210000	190000	250000	210000	190000	210000	200000	170000	170000	190000	200000	160000
ΔtrxA pTRXA R74D			1600	2100	1400	2000	2400	1800	1900	1600	1400	2100	2300	1700					80000	70000	70000	80000	80000	90000	90000	100000	70000	80000	90000	70000	120000	90000	100000	100000
ΔtrxA pTRXA G75D			3500	3400	3100	2900	2700	2600	3300	3000	2900	2600	2600	3000					105000	95000	95000	115000	105000	110000	55000	50000	80000	70000	75000	80000	90000	90000	120000	90000
ΔtrxA pTRXA I73D I76D			2400	3000	2600	2400	2600	2400	7000	7000	8000	2400	2600	3000					39000	32000	29000	34000	33000	35000	30000	35000	31000	34000	30000	37000	27000	27000	21000	27000
ΔtrxA pTRXA G93D			1700	1400	1500	2900	2600	2700	2200	2400	2200	2400	2000	2200					120000	110000	110000	90000	140000	120000	110000	120000	110000	110000	100000	120000	140000	110000	100000	110000
ΔtrxA pTRXA A94D			2900	2700	2300	2000	1800	1900	2200	1500	2100	2700	3000	2100					180000	230000	190000	170000	150000	160000	160000	170000	130000	170000	180000	150000	150000	210000	190000	220000
ΔtrxA pTRXA L95D			6000	5000	6000	2000	1500	1800	1900	1600	2100	8000	6000	6000					200000	240000	150000	150000	150000	140000	140000	130000	120000	160000	150000	130000	150000	140000	150000	170000
ΔtrxA pTRXA A94D L95D			1900	2000	1500	3400	2800	3200	2800	2900	3000	2000	1700	1500					22000	25000	22000	27000	60000	60000	50000	50000	35000	37000	31000	35000	23000	20000	25000	29000

## Sheet: Fig 4B
				sifA			ssaV			ompF			mgtA
ΔtrxA/ΔtrxA pTRXA				-3.52	-2.74	-3.8	-1.97	-1.6	-1.75	-3.1	-4.48	-4.27	-2.75	-2.56	-2.31
ΔtrxA pTRXA I73D I76D/ΔtrxA pTRXA				-5.25	-5.21	-5.95	-3.09	-2.86	-3.3	-1.19	-2.4	-2.08	-4.85	-4.9	-5.89
ΔtrxA pTRXA A94D L95D/ΔtrxA pTRXA				-2.11	-2.58	-2.54	-1.62	-2.35	-1.83	-3.29	-3.31	-3	-2.79	-2.24	-2.25

## Sheet: Fig 4C
			spleens										livers
ΔtrxA / WT			0.0243	0.0136	0.000227	0.0022	0.00264	0.000158	0.00475				0.0257	0.0159	0.000428	0.00144	0.00243	0.000448	0.00118
ΔtrxA pTRXA / WT			0.429	0.12	0.1	0.282	0.511	0.43	0.344				0.164	0.196	0.186	0.478	0.314	0.355	0.213
ΔtrxA pTRXA R74D /WT			0.1	0.173	0.155	0.0153	0.25	0.113	0.0781	0.355	0.115	0.143	0.217	0.161	0.232	0.0163	0.17	0.109	0.0636	0.229	0.121	0.115
ΔtrxA pTRXA G75D / WT			0.0952	0.0758	0.0478	0.18	0.19	0.0525	0.0345	0.161	0.122	0.145	0.0313	0.0388	0.0364	0.12	0.333	0.0571	0.0478	0.179	0.155	0.107
ΔtrxA pTRXA I73D I76D / WT			0.0492	0.0381	0.00955	0.00533	0.00567	0.00171	0.000415	0.023	0.0214		0.05	0.016	0.0664	0.00348	0.00893	0.0429	0.000719	0.0243	0.00864
ΔtrxA pTRXA G93D / WT			0.0103	0.0715	0.0116	0.01	0.0222	0.024	0.0273	0.0939	0.0513	0.045	0.0409	0.0244	0.0329	0.0444	0.0227	0.0275	0.0141	0.0806	0.0103	0.0264
ΔtrxA pTRXA A94D / WT			0.128	0.0455	0.379	0.471	0.289	0.206	0.205				0.128	0.0533	0.379	0.471	0.289	0.167	0.41
ΔtrxA pTRXA L95D / WT			0.515	0.165	0.48	0.161	0.524	0.162	0.194				0.2	0.45	0.163	0.433	0.326	0.136	0.172
ΔtrxA pTRXA A94DL95D / WT			0.000711	0.000939	0.000645	0.01	0.00105	0.000397	0.000143				0.000818	0.00193	0.000571	0.0105	0.0025	0.00151	0.000155

## Sheet: Fig 6B
			pUT18C-trxA
	pKT25-	control	15.42	15.77	10.99	12.05	12.32	11.59
	OmpR	WT	67.73	76.73	79.82	85.85	90.09	84.31
		A136D	24.88	21.96	20.28	20.34	19.29	20.68
		I138D	25.49	23.29	24.88	22.33	23.57	21.04
		R182D	34.01	28.86	24.67	23.23	22.31	23.12
		Y230D	26.06	26.38	26.64	26.85	22.96	26.88

## Sheet: Fig 6F
		fold change ompF IVT
	control	1	1	1	1	1	1
	WT	139.9	144.3	200.8	216.2	137.5	128.3
	D55A	3.6	3.8	1.7	1.7	1.2	1.3
	A136D	140.67	146.148	274.285	254.331	105.943	149.638
	I138D	119.989	127.015	210.676	181.305	66.0835	101.731
	R182D	2.70176	2.37527	33.1502	31.5197	8.36396	6.58549
	Y230D	126.472	148.505	128.151	124.49	158.712	126.965

## Sheet: Fig 7A
			T0									T18
WT			4000	5000	3500	4000	5000	5500	4000	4500	4000	270000	300000	270000	230000	255000	285000	210000	290000	310000	250000	240000	290000	250000	270000
ΔompR			3500	3000	3000	3500	3000	4500	2000	2000	2500	75000	75000	75000	90000	60000	60000	45000	40000	35000	39000	50000	50000	60000	70000
ΔompR pOMPR			3500	4000	3500	5500	5500	6000	2500	4500	5500	180000	150000	195000	180000	165000	180000	270000	190000	180000	230000	240000	260000	230000	270000
ΔompR pOMPR A136D			2000	3000	3000	3000	3500	3000	2500	2500	2500	150000	135000	105000	135000	150000	135000	150000	190000	200000	190000	120000	150000	160000	170000
ΔompR pOMPR I138D			2000	2000	2500	2500	3000	3000	3000	2500	2500	105000	120000	120000	135000	135000	120000	150000	130000	120000	150000	140000	140000	150000	150000
ΔompR pOMPR R182D			2000	2000	2000	950	1150	1150	900	900	950	75000	75000	60000	75000	60000	75000	25000	22000	23000	27000	31000	27000	25000	30000
ΔompR pOMPR Y203D			3000	2500	2500	3000	3000	2500	2500	3000	2500	105000	105000	90000	105000	105000	75000	100000	90000	110000	80000	110000	100000	110000	90000

## Sheet: Fig 7B
				sifA								ssrA
	WT			0.0359	0.0289	0.0401	0.0269	0.0304	0.0329	0.0329	0.0287	0.0517	0.046	0.0469	0.0399	0.0486	0.0446	0.0511	0.0421
	ΔompR			0.00444	0.00562	0.00733	0.00706	0.004	0.0039	0.00775	0.00663	0.00452	0.00458	0.00809	0.00743	0.00494	0.00522	0.00998	0.00909
	ΔompR pOMPR			0.0298	0.0254	0.0192	0.0245	0.0529	0.0565	0.0548	0.0518	0.0417	0.0469	0.0323	0.035	0.0358	0.0329	0.0192	0.0427
	ΔompR pOMPR A136D			0.0156	0.0145	0.029	0.0274	0.0159	0.0142	0.0254	0.0247	0.0305	0.03	0.0318	0.0294	0.0126	0.0123	0.0282	0.0238
	ΔompR pOMPR I138D			0.0158	0.0164	0.0224	0.0245	0.0108	0.011	0.0224	0.0229	0.0192	0.0202	0.0282	0.0257	0.0105	0.0135	0.0251	0.0265
	ΔompR pOMPR Y230D			0.0067	0.0069	0.00841	0.00765	0.0132	0.0149	0.0155	0.0138	0.00608	0.00652	0.00703	0.00747	0.0157	0.0144	0.0191	0.0185

[truncated: 34 more sheets: Fig 7C, Fig S1C, Fig S1D, Fig S1E, Fig S1F, Fig S1G, Fig S2A, Fig S2B, Fig S2C, Fig S2D, Fig S2E, Fig S4A, Fig S4B, Fig S4C, Fig S4D, Fig S4E, Fig S4F, Fig S4G, Fig S5A, Fisg S5B …]
